# Supplementary material for: Gene Structure, Expression and Function Analysis of MEF2 in the Pacific White Shrimp Litopenaeus vannamei
Source: Int J Mol Sci. 2023 Mar 18;24(6):5832. doi: 10.3390/ijms24065832 (PMC10051702; doi:10.3390/ijms24065832)
Supplement: Supplementary file 1 [file ijms-24-05832-s001.zip]

Archive with 3 entries (3 files):
- Supplementary data S1 MEF2 nucleic acid and protein sequences.xlsx
- Supplementary data S2 MEF2 Tree sequences.xlsx
- Supplementary Materials-Table and Figures.pdf
