# Supplementary material for: Gene Structure, Expression and Function Analysis of MEF2 in the Pacific White Shrimp Litopenaeus vannamei
Source: Int J Mol Sci. 2023 Mar 18;24(6):5832. doi: 10.3390/ijms24065832 (PMC10051702; doi:10.3390/ijms24065832)
Supplement: Supplementary file 1 [file ijms-24-05832-s001.zip › Supplementary data S1 MEF2 nucleic acid and protein sequences.xlsx]

## Sheet: Sheet1
Name	Nucleotide sequence number	Nucleotide sequences
MEF2-1	XM_027358155.1	TCGCAGGTACGGCGTGAAAGCCGAGCTCGTCGTCATTACGCCACGGCTAAATGAGACGCTGAAGATCTCCTCTCAGTTCT TTGCCTGAATCAAGGACACCGTACCTACGTTATCTGTACGTGAGGTTCCCTGGCCGCCCTTCGCCCCGACGGCTCATCAG GTTGAGGTCCGGCCCCGAGCTCCCCCGCCCCGAGTGTGGAGCTTCCTGCGCATCGGGCGGTGAGCTTCGTGTTTCTCTCT CGCGCGGAGCCTCCTTCAGCGCCGCCGCCGCCGCCTTCGCTACCTACTGTGATAACGCCGTGTCCTTCGGAAGATTGTGA TCTCCGACGCTCGTTCATTTTTCCTCCGGTCTCTGCGGCGGGTAGGGTACCTCACCCACCCTCCCCCGCGAAGCC…
MEF2-2	XM_027358156.1	AGTGGCCGGAGACGCGGCTGTCATCCGTGCGACCGCCGCACTTGCGGACGCGCCCGAACAGTGCCCGGCCTCCTGGACTT GGCGACCGCATGCCGATCCTCCGCCGCACTTGTTACCGCTGGGATGTGCGAGACCGGGGCCCTGCGCCGCCCGCGGGACC TGAGGGCGGCCCTGGAGGAACGTGAGCGCCCGGGCCGTGGGCGGCCCCGCGCCCGACAGTGTGAGTGCAAGCAAAGACGT ACGGAAATGAGGTGTTGTGCTGAGGACAAGCAGGTGATCGCTGCACCTGAGTGCAAGGGGAGGCGGACGGCAGTGTCTCC CTCTGATTGATTCTCTGCGCAGGAATCTGGCGAACGTTACTCAGCTGTTCCCCTGAACTCTGGCGCTCGTGCCGT…
MEF2-3	XM_027358157.1	TCGCAGGTACGGCGTGAAAGCCGAGCTCGTCGTCATTACGCCACGGCTAAATGAGACGCTGAAGATCTCCTCTCAGTTCT TTGCCTGAATCAAGGACACCGTACCTACGTTATCTGTACGTGAGGTTCCCTGGCCGCCCTTCGCCCCGACGGCTCATCAG GTTGAGGTCCGGCCCCGAGCTCCCCCGCCCCGAGTGTGGAGCTTCCTGCGCATCGGGCGGTGAGCTTCGTGTTTCTCTCT CGCGCGGAGCCTCCTTCAGCGCCGCCGCCGCCGCCTTCGCTACCTACTGTGATAACGCCGTGTCCTTCGGAAGATTGTGA TCTCCGACGCTCGTTCATTTTTCCTCCGGTCTCTGCGGCGGGTAGGGTACCTCACCCACCCTCCCCCGCGAAGCC…
MEF2-4	XM_027358158.1	AGCGCGAGCGAGCGAGAGAGAGAAGAGGAAGGAGCAGGAGAGCAGCGAGAGTGTGGCGCCACAGTTGTTGGCTCCGGCCC CTGCACGAGGGCAGCGTCGTGGGTCTGCCTTCCGTCGCCAGCACCGCTGCCGCCGCCACTGCGCCCGCCACAATCGCACC GCACGGCCAAGGTACGTGAGGTTCCCTGGCCGCCCTTCGCCCCGACGGCTCATCAGGTTGAGGTCCGGCCCCGAGCTCCC CCGCCCCGAGTGTGGAGCTTCCTGCGCATCGGGCGGTGAGCTTCGTGTTTCTCTCTCGCGCGGAGCCTCCTTCAGCGCCG CCGCCGCCGCCTTCGCTACCTACTGTGATAACGCCGTGTCCTTCGGAAGATTGTGATCTCCGACGCTCGTTCATT…
MEF2-5	XM_027358159.1	AGTGGCCGGAGACGCGGCTGTCATCCGTGCGACCGCCGCACTTGCGGACGCGCCCGAACAGTGCCCGGCCTCCTGGACTT GGCGACCGCATGCCGATCCTCCGCCGCACTTGTTACCGCTGGGATGTGCGAGACCGGGGCCCTGCGCCGCCCGCGGGACC TGAGGGCGGCCCTGGAGGAACGTGAGCGCCCGGGCCGTGGGCGGCCCCGCGCCCGACAGTGTACGTGAGGTTCCCTGGCC GCCCTTCGCCCCGACGGCTCATCAGGTTGAGGTCCGGCCCCGAGCTCCCCCGCCCCGAGTGTGGAGCTTCCTGCGCATCG GGCGGTGAGCTTCGTGTTTCTCTCTCGCGCGGAGCCTCCTTCAGCGCCGCCGCCGCCGCCTTCGCTACCTACTGT…
MEF2-6	XM_027358160.1	CTCAGTCAGTCAGCGCGCGTCCACGGGACCAGTCGCGTCGCCACAGTGCCACGGGGGGGTCACGTTGCTCGACCGCCCGA CACAAGCGCTTCTTCTACCTCCTCTCATTGTCGTTTCGGCGCTCGCCACGGCACGGTGTTCCTGCCTGCTCGTCGCGCTG GTACACTGCCTCGACACATCTCGCTGACAACTTCACCAAGTGTACCACGTTAGCCAGTGAACACGGCCCGGCCCCGCGAC TGTGTGTGACTCTGCGCCTGCAACGCTCTACTCTAGTCGCTACCAGAATCTCATTAACTTATTTTTATATTTATTTAATC ATTATTTATTATTAAGCCTCTTTGGAAAGAAAAAAACGTCAACGCATTGATCTCATTGTTGTCCAGTCACTGAAT…
MEF2-7	XM_027358161.1	AGCGCGAGCGAGCGAGAGAGAGAAGAGGAAGGAGCAGGAGAGCAGCGAGAGTGTGGCGCCACAGTTGTTGGCTCCGGCCC CTGCACGAGGGCAGCGTCGTGGGTCTGCCTTCCGTCGCCAGCACCGCTGCCGCCGCCACTGCGCCCGCCACAATCGCACC GCACGGCCAAGGTTGAGGTCCGGCCCCGAGCTCCCCCGCCCCGAGTGTGGAGCTTCCTGCGCATCGGGCGGTGAGCTTCG TGTTTCTCTCTCGCGCGGAGCCTCCTTCAGCGCCGCCGCCGCCGCCTTCGCTACCTACTGTGATAACGCCGTGTCCTTCG GAAGATTGTGATCTCCGACGCTCGTTCATTTTTCCTCCGGTCTCTGCGGCGGGTAGGGTACCTCACCCACCCTCC…
MEF2-8	XM_027358162.1	CTCAGTCAGTCAGCGCGCGTCCACGGGACCAGTCGCGTCGCCACAGTGCCACGGGGGGGTCACGTTGCTCGACCGCCCGA CACAAGCGCTTCTTCTACCTCCTCTCATTGTCGTTTCGGCGCTCGCCACGGCACGGTGTTCCTGCCTGCTCGTCGCGCTG GTACACTGCCTCGACACATCTCGCTGACAACTTCACCAAGTGTACCACGTTAGCCAGTGAACACGGCCCGGCCCCGCGAC TGTGTGTGACTCTGCGCCTGCAACGCTCTACTCTAGTCGCTACCAGAATCTCATTAACTTATTTTTATATTTATTTAATC ATTATTTATTATTAAGCCTCTTTGGAAAGAAAAAAACGTCAACGCATTGATCTCATTGTTGTCCAGTCACTGAAT…
MEF2-9	XM_027358163.1	TACGGCGTGAAAGCCGAGCTCGTCGTCATTACGCCACGGCTAAATGAGACGCTGAAGATCTCCTCTCAGTTCTTTGCCTG AATCAAGGACACCGTACCTACGTTATCTGTACGTGAGGTTCCCTGGCCGCCCTTCGCCCCGACGGCTCATCAGGTTGAGG TCCGGCCCCGAGCTCCCCCGCCCCGAGTGTGGAGCTTCCTGCGCATCGGGCGGTGAGCTTCGTGTTTCTCTCTCGCGCGG AGCCTCCTTCAGCGCCGCCGCCGCCGCCTTCGCTACCTACTGTGATAACGCCGTGTCCTTCGGAAGATTGTGATCTCCGA CGCTCGTTCATTTTTCCTCCGGTCTCTGCGGCGGGTAGGGTACCTCACCCACCCTCCCCCGCGAAGCCGCCACGC…
MEF2-10	XM_027358164.1	TCGCAGGTACGGCGTGAAAGCCGAGCTCGTCGTCATTACGCCACGGCTAAATGAGACGCTGAAGATCTCCTCTCAGTTCT TTGCCTGAATCAAGGACACCGTACCTACGTTATCTGTACGTGAGGTTCCCTGGCCGCCCTTCGCCCCGACGGCTCATCAG GTTGAGGTCCGGCCCCGAGCTCCCCCGCCCCGAGTGTGGAGCTTCCTGCGCATCGGGCGGTGAGCTTCGTGTTTCTCTCT CGCGCGGAGCCTCCTTCAGCGCCGCCGCCGCCGCCTTCGCTACCTACTGTGATAACGCCGTGTCCTTCGGAAGATTGTGA TCTCCGACGCTCGTTCATTTTTCCTCCGGTCTCTGCGGCGGGTAGGGTACCTCACCCACCCTCCCCCGCGAAGCC…
MEF2-11	XM_027358165.1	TCGCAGGTACGGCGTGAAAGCCGAGCTCGTCGTCATTACGCCACGGCTAAATGAGACGCTGAAGATCTCCTCTCAGTTCT TTGCCTGAATCAAGGACACCGTACCTACGTTATCTGTACGTGAGGTTCCCTGGCCGCCCTTCGCCCCGACGGCTCATCAG GTTGAGGTCCGGCCCCGAGCTCCCCCGCCCCGAGTGTGGAGCTTCCTGCGCATCGGGCGGTGAGCTTCGTGTTTCTCTCT CGCGCGGAGCCTCCTTCAGCGCCGCCGCCGCCGCCTTCGCTACCTACTGTGATAACGCCGTGTCCTTCGGAAGATTGTGA TCTCCGACGCTCGTTCATTTTTCCTCCGGTCTCTGCGGCGGGTAGGGTACCTCACCCACCCTCCCCCGCGAAGCC…
MEF2-12	Unigene0014148	CATTTGACGGATATTACAGAGTGAGTTAGGTCTGGCGAATATTATATAATTAAATTTAAATGATCAGAGAATTCTGCCAT TGTTTCGATCAGAACATTAGGATATGACTTCTTTTGACATCTTCAAGTTCAGACTTCTCTTCTGCATAAGTCAAAATAAT AATTTTCGAACACAAGAACTCAAGAACTCGGATGCCACGCGGAGGAAAGAAGTCGCGGCCAGACAATTAGAATTCGTCGA CGCGGAGGCAACGAATAGATCTTGTAGGGCTGTATTGCGCAACGGAATGTCGGCTTTCCTCGCGCGGGTGCTTAGACTTG CATTCCGGTGATCGTTGACTTTTCGTCTCCTCAAGTTCTTTTTTTATAATGTGAGAAAATTATTAGTATCAAAAT…
MEF2-13	Unigene0014282	TTTTTCTGCAGGACTTGTTACTCTGGCGTGTCGTCGGTTCCCCCCCTCCCCCCTTTCTCT TTTGGTCGGGGGAGAGTCGGGCAGCAGAGGTAACGGCAATTTAGGTGTATTCTTGCTTGC AAAATACACACAACGGTGGATTACAGGGAATGTGAGAAAATGGCATATTAAAGAGATGAT TAGTTAATTGGCTCGCTTGACATATCGTGTTTCTCCGGCCACGTAAGAATGATGAATTCT TCAGATGTGTATGTTTTCCCTTCCCATTTTCTCTTTCGAGGTAGTCCCCGTCTCCGCTTT GTACCTTGACATCTTTGTAGATTTTGATAATGGCCAGCCGACAGGAGTAAAAAATGATAA AATAGAGGATTACTCCATATTCTTTAGACTGTT…
MEF2-14	c73780_g1	GTCGACACCACCACCAGCCCCGCCACTACTACCGACCAGTCCCCGCCCTGACTGCCTCACAGACAGCAGTCCGCGCGCAC TCTCGTCTCGTTGCGATCCTTCTGAATGCGGATTCAGTGCCGATTTCTTGACGAATTTCGCCGCTGTGTGTGTGTGTGAT AATCCGGAACCCAGTGCTTGGCCTCGTGTGCCGCCGCTCGATTTGTTTTTGTTTTTGTTTTCCGTGAATATCCAAACCAA TAACAGGTTGCACACATGACCAATAGTCGTAATAAGAGAAAGTTTCATGTTTGTTATTGACAGTCGCGTGTTGTTGATAC CTATTGCCATGGTCAGTTTATCGCTGTGATAACACTCAGGGCAGCACATTCCCTCAGTGTTCCCAGGATGTGCTC…
MEF2-15	Lva_45071_3681	CGAAATCTTGACGTCGTCTGGGATGCGACGGGACCTTGGCGCATGAATACATTACGTCATCGGCCAGCTGTTCTTGTTGT GGTGGGAATGGCTGGTGGGATTCGGCTCCTCCGTTCTAAAAATAGACGTCGTATTTACGTATGCCGCGTCGCGTAGCTCG GTGCCGCTCTGCGAATAAAGACGCTGAAGATCTCCTCTCAGTTCTTTGCCTGAATCAAGGACACCGTACCTACGTTATCT GTACGTGAGGTTCCCTGGCCGCCCTTCGCCCCGACGGCTCATCAGGTTGAGGTCCGGCCCCGAGCTCCCCCGCCCCGAGT GTGGAGCTTCCTGCGCATCGGGCGGTGAGCTTCGTGTTTCTCTCTCGCGCGGAGCCTCCTTCAGCGCCGCCGCCA…
MEF2-16	KU317455.1	ATTTGTTTTACTTTGTTTTCAAAATTCTGTATTTTACTGTCTCTGTATGAGTCTTTGCATACATTTTAAA CTAAATGATAATGACTTTTTTTGTTACATGCATATGTGCTGTTTAAGTGTGTATTCATGCAAAGACACAT ACAAATATACACAAACACACATACAAGTTCCTACACACATGCATGCAAATGCACACTTGGATGCAGACAC ATATATAAACACACATCCACACTCACACTTTTGTGTGCATAAGTGTCATACTTGCCTATTATATGTAGAG GCTAGAAGGTGAATAAGGTTCTTTATTTGCTATTGGATAATGAAGGGTTTTCAGAATGAGAACAATTATT TTTATGAAACCATTGAGTGATGAAACTTAAGACTGCTAGGCTTT…
MEF2-17	KU317453.1	GTGGCTGAGTCTACCTGTGCTGACCTAGGATACTGGACGGCGTCGTGTCCTCTCCTGCAAGTGGTGCTCG GTCTTGTTCAGGCGATAAACAAGTGCGTCTCAGTGTTCAGATTTGTTTGTGATAAGTTAACAGTGACGAT TGTGAACACAACAGCGACCTCTTGTGCTTTGGTGGTAATGTTCTTGGATTAGAGAGATTGGCGTCGCGCG AAAATAGAAGTGATTTGTGTCTGGATTATATGGAGCGACGGCTGTGAGAAAGACGCTGAAGATCTCCTCT CAGTTCTTTGCCTGAATCAAGGACACCGTACCTACGTTATCTGTACGTGAGGTTCCCTGGCCGCCCTTCG CCCCGACGGCTCATCAGGTTGAGGTCCGGCCCCGAGCTCCCCCG…
Name	Nucleotide sequence number	Corresponding protein sequences
MEF2-1	XM_027358155.1	MGRKKIQISRITDERNRQVTFTKRKFGLMKKAYELSVLCDCEIALIIFNSSNKLFQYASTDMDKVLLKYTEYNEPHESRTNNDIVEALNKKEHKNGLQSPDSPDGEQDYTLTPRTEAKYNKIDEEFTLMMQRNQINGGTRPYLAAQQPVGLNNYNMAVTVPVNNTAYDPALMQPSPQMSHASLSPRPGSSSGMLDMNGSNGYPGSTSPLPQGGAPSPGLLSRPHSSKTHSPTRPNLRVHIPNPQGQTQNPRPGSPSLNTPVVSHQTTAGNPSTTYSPLNTFPHQDFQLNSDISLNPLNSLNSLHQWNPGSLGMSHSGLPHLSVSSSTPPPASSPPVRIKSEPISPPRDANCVPASHLQRPASTDPGHLSPAPPSHLGPSSNHPVHTHYNTLSGHLTPTS…
MEF2-2	XM_027358156.1	MGRKKIQISRITDERNRQVTFTKRKFGLMKKAYELSVLCDCEIALIIFNSSNKLFQYASTDMDKVLLKYTEYNEPHESRTNNDIVEALNKKEHKNGLQSPDSPDGEQDYTLTPRTEAKYNKIDEEFTLMMQRNQINGGTRPYLAAQQPVGLNNYNMAVTVPVNNTAYDPALMQPSPQMSHASLSPRPGSSSGMLDMNGSNGYPGSTSPLPQGGAPSPGLLSRPHSSKTHSPTRPNLRVHIPNPQGQTQNPRPGSPSLNTPVVSHQTTAGNPSTTYSPLNTFPHQDFQLNSDISLNPLNSLNSLHQWNPGSLGMSHSGLPHLSVSSSTPPPASSPPVRIKSEPISPPRDANCVPASHLQRPASTDPGHLSPAPPSHLGPSSNHPVHTHYNTLSGHLTPTS…
MEF2-3	XM_027358157.1	MGRKKIQISRITDERNRQVTFNKRKFGVMKKAYELSVLCDCEIALIIFSSSNKLYQYASTDMDKVLLKYTEYNEPHESLTNKNIIEALNKKEHKNGLQSPDSPDGEQDYTLTPRTEAKYNKIDEEFTLMMQRNQINGGTRPYLAAQQPVGLNNYNMAVTVPVNNTAYDPALMQPSPQMSHASLSPRPGSSSGMLDMNGSNGYPGSTSPLPQGGAPSPGLLSRPHSSKTHSPTRPNLRVHIPNPQGQTQNPRPGSPSLNTPVVSHQTTAGNPSTTYSPLNTFPHQDFQLNSDISLNPLNSLNSLHQWNPGSLGMSHSGLPHLSVSSSTPPPASSPPVRIKSEPISPPRDANCVPASHLQRPASTDPGHLSPAPPSHLGPSSNHPVHTHYNTLSGHLTPTS…
MEF2-4	XM_027358158.1	MGRKKIQISRITDERNRQVTFTKRKFGLMKKAYELSVLCDCEIALIIFNSSNKLFQYASTDMDKVLLKYTEYNEPHESRTNNDIVEALNKKEHKNGLQSPDSPDGEQDYTLTPRTEAKYNKIDEEFTLMMQRNQINGGTRPYLAAQQPVGLNNYNMAVTVPVNNTAYDPALMQPSPQMSHASLSPRPGSSSGMLDMNGSNGYPGSTSPLPQGGAPSPGLLSRPHSSKTHSPTRPNLRVHIPNPQGQTQNPRPGSPSLNTPVVSHQTTAGNPSTTYSPLNTFPHQDFQLNSDISLNPLNSLNSLHQWNPGSLGMSHSGLPHLSVSSSTPPPASSPPVRIKSEPISPPRDANCVPASHLQRPASTDPGHLSPAPPSHLGPSSNHPVHTHYNTLSGHLTPTS…
MEF2-5	XM_027358159.1	MGRKKIQISRITDERNRQVTFTKRKFGLMKKAYELSVLCDCEIALIIFNSSNKLFQYASTDMDKVLLKYTEYNEPHESRTNNDIVEALNKKEHKNGLQSPDSPDGEQDYTLTPRTEAKYNKIDEEFTLMMQRNQINGGTRPYLAAQQPVGLNNYNMAVTVPVNNTAYDPALMQPSPQMSHASLSPRPGSSSGMLDMNGSNGYPGSTSPLPQGGAPSPGLLSRPHSSKTHSPTRPNLRVHIPNPQGQTQNPRPGSPSLNTPVVSHQTTAGNPSTTYSPLNTFPHQDFQLNSDISLNPLNSLNSLHQWNPGSLGMSHSGLPHLSVSSSTPPPASSPPVRIKSEPISPPRDANCVPASHLQRPASTDPGHLSPAPPSHLGPSSNHPVHTHYNTLSGHLTPTS…
MEF2-6	XM_027358160.1	MGRKKIQISRITDERNRQVTFTKRKFGLMKKAYELSVLCDCEIALIIFNSSNKLFQYASTDMDKVLLKYTEYNEPHESRTNNDIVEALNKKEHKNGLQSPDSPDGEQDYTLTPRTEAKYNKIDEEFTLMMQRNQINGGTRPYLAAQQPVGLNNYNMAVTVPVNNTAYDPALMQPSPQMSHASLSPRPGSSSGMLDMNGSNGYPGSTSPLPQGGAPSPGLLSRPHSSKTHSPTRPNLRVHIPNPQGQTQNPRPGSPSLNTPVVSHQTTAGNPSTTYSPLNTFPHQDFQLNSDISLNPLNSLNSLHQWNPGSLGMSHSGLPHLSVSSSTPPPASSPPVRIKSEPISPPRDANCVPASHLQRPASTDPGHLSPAPPSHLGPSSNHPVHTHYNTLSGHLTPTS…
MEF2-7	XM_027358161.1	MGRKKIQISRITDERNRQVTFTKRKFGLMKKAYELSVLCDCEIALIIFNSSNKLFQYASTDMDKVLLKYTEYNEPHESRTNNDIVEALNKKEHKNGLQSPDSPDGEQDYTLTPRTEAKYNKIDEEFTLMMQRNQINGGTRPYLAAQQPVGLNNYNMAVTVPVNNTAYDPALMQPSPQMSHASLSPRPGSSSGMLDMNGSNGYPGSTSPLPQGGAPSPGLLSRPHSSKTHSPTRPNLRVHIPNPQGQTQNPRPGSPSLNTPVVSHQTTAGNPSTTYSPLNTFPHQDFQLNSDISLNPLNSLNSLHQWNPGSLGMSHSGLPHLSVSSSTPPPASSPPVRIKSEPISPPRDANCVPASHLQRPASTDPGHLSPAPPSHLGPSSNHPVHTHYNTLSGHLTPTS…
MEF2-8	XM_027358162.1	MGRKKIQISRITDERNRQVTFNKRKFGVMKKAYELSVLCDCEIALIIFSSSNKLYQYASTDMDKVLLKYTEYNEPHESLTNKNIIEALNKKEHKNGLQSPDSPDGEQDYTLTPRTEAKYNKIDEEFTLMMQRNQINGGTRPYLAAQQPVGLNNYNMAVTVPVNNTAYDPALMQPSPQMSHASLSPRPGSSSGMLDMNGSNGYPGSTSPLPQGGAPSPGLLSRPHSSKTHSPTRPNLRVHIPNPQGQTQNPRPGSPSLNTPVVSHQTTAGNPSTTYSPLNTFPHQDFQLNSDISLNPLNSLNSLHQWNPGSLGMSHSGLPHLSVSSSTPPPASSPPVRIKSEPISPPRDANCVPASHLQRPASTDPGHLSPAPPSHLGPSSNHPVHTHYNTLSGHLTPTS…
MEF2-9	XM_027358163.1	MGRKKIQISRITDERNRQVTFTKRKFGLMKKAYELSVLCDCEIALIIFNSSNKLFQYASTDMDKVLLKYTEYNEPHESRTNNDIVEALNKKEHKNGLQSPDSPDGEQDYTLTPRTEAKYNKIDEEFTLMMQRNQINGGTRPYLAAQQPVGLNNYNMAVTVPVNNTAYDPALMQPSPQMSHASLSPRPGSSSGMLDMNGSNGYPGSTSPLPQGGAPSPGLLSRPHSSKTHSPTRPNLRVHIPNPQGQTNPRPGSPSLNTPVVSHQTTAGNPSTTYSPLNTFPHQDFQLNSDISLNPLNSLNSLHQWNPGSLGMSHSGLPHLSVSSSTPPPASSPPVRIKSEPISPPRDANCVPASHLQRPASTDPGHLSPAPPSHLGPSSNHPVHTHYNTLSGHLTPTSH…
MEF2-10	XM_027358164.1	MGRKKIQISRITDERNRQVTFTKRKFGLMKKAYELSVLCDCEIALIIFNSSNKLFQYASTDMDKVLLKYTEYNEPHESRTNNDIVEALNKKEHKNGLQSPDSPDGEQDYTLTPRTEAKYNKIDEEFTLMMQRNQINGGTRQPVGLNNYNMAVTVPVNNTAYDPALMQPSPQMSHASLSPRPGSSSGMLDMNGSNGYPGSTSPLPQGGAPSPGLLSRPHSSKTHSPTRPNLRVHIPNPQGQTQNPRPGSPSLNTPVVSHQTTAGNPSTTYSPLNTFPHQDFQLNSDISLNPLNSLNSLHQWNPGSLGMSHSGLPHLSVSSSTPPPASSPPVRIKSEPISPPRDANCVPASHLQRPASTDPGHLSPAPPSHLGPSSNHPVHTHYNTLSGHLTPTSHASPDG…
MEF2-11	XM_027358165.1	MGRKKIQISRITDERNRQVTFNKRKFGVMKKAYELSVLCDCEIALIIFSSSNKLYQYASTDMDKVLLKYTEYNEPHESLTNKNIIEALNKKEHKNGLQSPDSPDGEQDYTLTPRTEAKYNKIDEEFTLMMQRNQINGGTRQPVGLNNYNMAVTVPVNNTAYDPALMQPSPQMSHASLSPRPGSSSGMLDMNGSNGYPGSTSPLPQGGAPSPGLLSRPHSSKTHSPTRPNLRVHIPNPQGQTQNPRPGSPSLNTPVVSHQTTAGNPSTTYSPLNTFPHQDFQLNSDISLNPLNSLNSLHQWNPGSLGMSHSGLPHLSVSSSTPPPASSPPVRIKSEPISPPRDANCVPASHLQRPASTDPGHLSPAPPSHLGPSSNHPVHTHYNTLSGHLTPTSHASPDG…
MEF2-12	Unigene0014148	MMQRNQINGGTRPYLAAQQPVGLNNYNMAVTVPVNNTAYDPALMQPSPQMSHASLSPRPGSSSGMLDMNGSNGYPGSTSPLPQGGAPSPGLLSRPHSSKTHSPTRPNLRVHIPNPQGQTNPRPGSPSLNTPVVSHQTTAGNPSTTYSPLNTFPHQDFQLNSDISLNPLNSLNSLHQWNPGSLGMSHSGLPHLSVSSSTPPPASSPPVRIKSEPISPPRDANCVPASHLQRPASTDPGHLSPAPPSHLGPSSNHPVHTHYNTLSGHLTPTSHASPDGTSHHTEYDTPLSKRPRLTEGWTT
MEF2-13	Unigene0014282	MAVTVPVNNTAYDPALMQPSPQMSHASLSPRPGSSSGMLDMNGSNGYPGSTSPLPQGGAPSPGLLSRPHSSKTHSPTRPNLRVHIPNPQGQTNPRPGSPSLNTPVVSHQTTAGNPSTTYSPLNTFPHQDFQLNSDISLNPLNSLNSLHQWNPGSLGMSHSGLPHLSVSSSTPPPASSPPVRIKSEPISPPRDANCVPASHLQRPASTDPGHLSPAPPSHLGPSSNHPVHTHYNTLSGHLTPTSHASPDGTSHHTEYDTPLSKRPRLTEGWTT
MEF2-14	c73780_g1	MGRKKIQISRITDERNRQVTFTKRKFGLMKKAYELSVLCDCEIALIIFNSSNKLFQYASTDMDKVLLKYTEYNEPHESRTNNDIVEALNKKEHKNGLQSPDSPDGEQDYTLTPRTEAKYNKIDEEFTLMMQRNQINGGTRPYLAAQQPVGLNNYNMAVTVPVNNTAYDPALMQPSPQMSHASLSPRPGSSSGMLDMNGSNGYPGSTSPLPQGGAPSPGLLSRPHSSKTHSPTRPNLRVHIPNPQGQTNPRPGSPSLNTPVVSHQTTAGNPSTTYSPLNTFPHQDFQLNSDISLNPLNSLNSLHQWNPGSLGMSHSGLPHLSVSSSTPPPASSPPVRIKSEPISPPRDANCVPASHLQRPASTDPGHLSPAPPSHLGPSSNHPVHTHYNTLSGHLTPTSH…
MEF2-15	Lva_45071_3681	MGRKKIQISRITDERNRQVTFTKRKFGLMKKAYELSVLCDCEIALIIFNSSNKLFQYASTDMDKVLLKYTEYNEPHESRTNNDIVEALNKKEHKNGLQSPDSPDGEQDYTLTPRTEAKYNKIDEEFTLMMQRNQINGGTRPYLAAQQPVGLNNYNMAVTVPVNNTAYDPALMQPSPQMSHASLSPRPGSSSGMLDMNGSNGYPGSTSPLPQGGAPSPGLLSRPHSSKTHSPTRPNLRVHIPNPQGQTQNPRPGSPSLNTPVVSHQTTAGNPSTTYSPLNTFPHQDFQLNSDISLNPLNSLNSLHQWNPGSLGMSHSGLPHLSVSSSTPPPASSPPVRIKSEPISPPRDANCVPASHLQRPASTDPGHLSPAPPSHLGPSSNHPVHTHYNTLSGHLTPTS…
MEF2-16	KU317455.1	MGRKKIQISRITDERNRQVTFNKRKFGVMKKAYELSVLCDCEIALIIFSSSNKLYQYASTDMDKVLLKYTEYNEPHESLTNKNIIEALNKKEHKNGLQSPDSPDGEQDYTLTPRTEAKYNKIDEEFTLMMQRNQINGGTRPYLAAQQPVGLNNYNMAVTVPVNNTAYDPALMQPSPQMSHASLSPRPGSSSGMLDMNGSNGYPGSTSPLPQGGAPSPGLLSRPHSSKTHSPTRPNLRVHIPNPQGQTQNPRPGSPSLNTPVVSHQTTAGNPSTTYSPLNTFPHQDFQLNSDISLNPLNSLNSLHQWNPGSLGMSHSGLPHLSVSSSTPPPASSPPVRIKSEPISPPRDANCVPASHLQRPASTDPGHLSPAPPSHLGPSSNHPVHTHYNTLSGHLTPTS…
MEF2-17	KU317453.1	MGRKKIQISRITDERNRQVTFTKRKFGLMKKAYELSVLCDCEIALIIFNSSNKLFQYASTDMDKVLLKYTEYNEPHESRTNNDIVEALNKKEHKNGLQSPDSPDGEQDYTLTPRTEAKYNKIDEEFTLMMQRNQINGGTRPYLAAQQPVGLNNYNMAVTVPVNNTAYDPALMQPSPQMSHASLSPRPGSSSGMLDMNGSNGYPGSTSPLPQGGAPSPGLLSRPHSSKTHSPTRPNLRVHIPNPQGQTQNPRPGSPSLNTPVVSHQTTAGNPSTTYSPLNTFPHQDFQLNSDISLNPLNSLNSLHQWNPGSLGMSHSGLPHLSVSSSTPPPASSPPVRIKSEPISPPRDANCVPASHLQRPASTDPGHLSPAPPSHLGPSSNHPVHTHYNTLSGHLTPTS…
