# Supplementary material for: Gene Structure, Expression and Function Analysis of MEF2 in the Pacific White Shrimp Litopenaeus vannamei
Source: Int J Mol Sci. 2023 Mar 18;24(6):5832. doi: 10.3390/ijms24065832 (PMC10051702; doi:10.3390/ijms24065832)
Supplement: Supplementary file 1 [file ijms-24-05832-s001.zip › Supplementary data S2 MEF2 Tree sequences.xlsx]

## Sheet: Sheet1
GenBank number	protein sequences
ANF06985.1 myocyte enhancer factor 2-I [Penaeus vannamei]	MGRKKIQISRITDERNRQVTFTKRKFGLMKKAYELSVLCDCEIALIIFNSSNKLFQYASTDMDKVLLKYTEYNEPHESRTNNDIVEALNKKEHKNGLQSPDSPDGEQDYTLTPRTEAKYNKIDEEFTLMMQRNQINGGTRPYLAAQQPVGLNNYNMAVTVPVNNTAYDPALMQPSPQMSHASLSPRPGSSSGMLDMNGSNGYPGSTSPLPQGGAPSPGLLSRPHSSKTHSPTRPNLRVHIPNPQGQTQNPRPGSPSLNTPVVSHQTTAGNPSTTYSPLNTFPHQDFQLNSDISLNPLNSLNSLHQWNPGSLGMSHSGLPHLSVSSSTPPPASSPPVRIKSEPISPPRDANCVPASHLQRPASTDPGHLSPAPPSHLGPSSNHPVHTHYNTLSGHLTPTS…
ANF06987.1 myocyte enhancer factor 2-II [Penaeus vannamei]	MGRKKIQISRITDERNRQVTFNKRKFGVMKKAYELSVLCDCEIALIIFSSSNKLYQYASTDMDKVLLKYTEYNEPHESLTNKNIIEALNKKEHKNGLQSPDSPDGEQDYTLTPRTEAKYNKIDEEFTLMMQRNQINGGTRPYLAAQQPVGLNNYNMAVTVPVNNTAYDPALMQPSPQMSHASLSPRPGSSSGMLDMNGSNGYPGSTSPLPQGGAPSPGLLSRPHSSKTHSPTRPNLRVHIPNPQGQTQNPRPGSPSLNTPVVSHQTTAGNPSTTYSPLNTFPHQDFQLNSDISLNPLNSLNSLHQWNPGSLGMSHSGLPHLSVSSSTPPPASSPPVRIKSEPISPPRDANCVPASHLQRPASTDPGHLSPAPPSHLGPSSNHPVHTHYNTLSGHLTPTS…
XP_047489214.1 myocyte-specific enhancer factor 2-like isoform X1 [Penaeus chinensis]	MGRKKIQISRITDERNRQVTFTKRKFGLMKKAYELSVLCDCEIALIIFNSSNKLFQYASTDMDKVLLKYTEYNEPHESRTNNDIVEALNKKEHKNGLQSPDSPDGEQDYSLTPRTEAKYNKIDEEFTLMMQRNQINGGTRPYLAAQQPVGLNNYNMAVTVPVNNTAYDPALMQPSPQMSHASLSPRPGSSSGMLDMNGSNGYPGSTSPLPQGGAPSPGLLTRPHSSKTHSPTRPNLRVHIPNPQGQTNPRPGSPSLNTPVVSHQATPGNPSTTYSPLNTFPHQDFQLNSDISLNPLNSLNSLHQWNPGSLGMSHSGLPHLSVSSSTPPPASSPPVRIKSEPISPPRDANCVPASHLQRPASTDPGHLSPAPPSHLGPSSNHPVHTHYNTLSGHLTPTSH…
XP_042870546.1 myocyte-specific enhancer factor 2-like isoform X1 [Penaeus japonicus]	MGRKKIQISRITDERNRQVTFTKRKFGLMKKAYELSVLCDCEIALIIFNSSNKLFQYASTDMDKVLLKYTEYNEPHESRTNNDIVEALNKKEHKNGLQSPDSPDGEQDYSLTPRTEAKYNKIDEEFTLMMQRNQINGGTRPYLAAQQPVGLNNYNSMAVTVPVNNTTYDPALMQPSPQMSHASLSPRPGSSSGMLDMNGSNGYPGSTSPLPQGGAPSPGLLTRPHSSKTHSPTRPNLRVHIPNPQGQTNPRPGSPSLNTPVVSHQTTAGNPSTTYSPLNTFPHQDFQLNSDISLNPLNTLNSLHQWNPGSLAMSHSGLPHLSVSSSTPPPASSPPVRIKSEPISPPRDANCIPASHLQRPASTDPGHLSPAPPSHLGPSSNHPVHTHYNALSGHLTPTS…
XP_037791174.1 myocyte-specific enhancer factor 2-like [Penaeus monodon]	MGRKKIQISRITDERNRQVTFNKRKFGVMKKAYELSVLCDCEIALIIFSSSNKLYQYASTDMDKVLLKYTEYNEPHESLTNKNIIEALNKKEHKNGLQSPDSPDGEQDYTLTPRTEAKYNKIDEEFTLMMQRNQINGGTRQPVGLNNYNMAVTVPVNNTAYDPALMQPSPQMSHASLSPRPGSSSGMLDMNGSNGYPGSTSPLPQGGAPSPGLLTRPHSSKTHSPTRPNLRVHIPNPQGQTQNPRPGSPSLNTPVVSHQATPGNPSTTYSPLNTFPHQDFQLNSDISLNPLNSLNSIHQWNPGSLGMSHSGLPHLSVSSSTPPPASSPPVRIKSEPISPPRDANCVPASHLQRPASTDPGHLSPAPPSHLGPSSNHPVHTHYNTLSGHLTPTSHASPDG…
XP_045596659.1 myocyte-specific enhancer factor 2-like isoform X2 [Procambarus clarkii]	MGRKKIQISRITDERNRQVTFTKRKFGLMKKAYELSVLCDCEIALIIFNSSNKLFQYASTDMDKVLLKYTEYNEPHESRTNNDIVEALNKKEHKNGLQSPDSPDGEHEYSLTPRTEAKYNKIDEEFTLMMQRNQINGSRQPVGLNNYNSMAVTVPVNNTNYDPALMQPSPQMSHASLSPRPGSSSGMLDMNGSNGYPGSTSPLPHGGAPSPGLLPRPHSSKTHSPTRPNLRVLIPNSQAQNAPRPGSPTLNTPVVSLQSSSMNPSMTYSSLNSFSHQDFPLNADISLNPINTLHQWNSGSLGMSHSGLPHLSVSSSTPPPAASPPVRIKSEPISPPRDPNCIPASHLQRPASTDPGHLSPAPPSHLGPSSNHPGHTLYTNALSGHLTPTSHASPEGASH…
XP_042235713.1 myocyte-specific enhancer factor 2-like isoform X1 [Homarus americanus]	MGRKKIQISRITDERNRQVTFTKRKFGLMKKAYELSVLCDCEIALIIFNSSNKLFQYASTDMDKVLLKYTEYNEPHESRTNNDIVEALNKKEHKNGLQSPDSPDPEQEYSLTPRTEAKYNKIDEEFTLMMQRNQINGSRQPVGLNNYNSMAVTVPVNNTNYDPALMQPSPQMSHASLSPRPGSSSGMLDMNGSNGYPGSTSPLPHGGAPSPGLVPRPHSSKTHSPTRPNLRVLIPNSQAQTTPRPGSPSLNTPVVSLQSNVNPSMTYSSLNSFSHQDFPLNADISLNPLNSLHQWNSGSLAMSHAGLPHLSVSSSTPPPAASPPVRIKSEPISPPRDPNCIPASHLQRPASTDPGHLSPAPPSHMGPSSNHPGHSLYTNALSGHLTPTSHASPEGASHH…
XP_050702542.1 myocyte-specific enhancer factor 2-like isoform X1 [Eriocheir sinensis]	MGRKKIQISRITDERNRQVTFTKRKFGLMKKAYELSVLCDCEIALIIFNSSNKLFQYASTDMDKVLLKYTEYNEPHESRTNNDIVEALNKKEHKNGLQSPDSPDPEQEYSLTPRTEAKYNKIDEEFTLMMQRNQINGSRQPVGLNNYSSMAVSVPVNNPAYDPSLMQPSPQMSHASLSPRPGSSSGMLDMNGSNGYPGSTSPLPHGGGGGGGASSPGLLPRAHTSKTHSPTRHNLRVLIPNSQAQTNPRPGSPTLNTPVVSLQNAGVNPVMTYSSLNSFTHQDFPLNPDISLNPLNPLHTWTSNSTLGMTHSNLPHLSISSSTPPPASSPPIKVKTEPLSPSRDPSSSSSTSCMPPAPPHLQRPPPSTSDPGHLSPAPPTHLGPGSHAAHTLYSSAMSG…
XP_045110562.1 LOW QUALITY PROTEIN: myocyte-specific enhancer factor 2-like [Portunus trituberculatus]	MGRKKIQISRITDERNRQVTFTKRKFGLMKKAYELSVLCDCEIALIIFNSSNKLFQYASTDMDKVLLKYTEYNEPHESRTNNDIVEALNKKEHKNGLQSPDSPDAEPEYNLTPRTEAKYNKIDEEFTLMMQRNQINGTRQPVGLNNYNTMAVSVPVNAASYDPALMQPSPQMSHASLSPRPGSSSGMLDMNGSNGYPASTSPLPHGGGGGGASSPGLLPRPHASKTHSPTRHNLRVLIPNSQAQTNPRPGSPSLNTPVVSLQNSSVNQVMSTYSSLNTYPHQDFPLNSDISINPLNPLHQWTASGGLSMPHPSLPTSASPPPPLPPTPIKVKTEPLSPSRDPSSLPCSPHLQRPSSDPGHLSPPLSHLGPSTPHPAAAAAAAAAAAAAHGLYSSAMPGH…
NP_001124398.1 myocyte-specific enhancer factor 2A isoform 2 [Homo sapiens]	MGRKKIQITRIMDERNRQVTFTKRKFGLMKKAYELSVLCDCEIALIIFNSSNKLFQYASTDMDKVLLKYTEYNEPHESRTNSDIVETLRKKGLNGCESPDADDYFEHSPLSEDRFSKLNEDSDFIFKRGPPGLPPQNFSMSVTVPVTSPNALSYTNPGSSLVSPSLAASSTLTDSSMLSPPQTTLHRNVSPGAPQRPPSTGNAGGMLSTTDLTVPNGAGSSPVGNGFVNSRASPNLIGATGANSLGKVMPTKSPPPPGGGNLGMNSRKPDLRVVIPPSSKGMMPPLNTQRISSSQATQPLATPVVSVTTPSLPPQGLVYSAMPTAYNTDYSLTSADLSALQGFNSPGMLSLGQVSAWQQHHLGQAALSSLVAGGQLSQGSNLSINTNQNISIKSEPISP…
NP_001139257.1 myocyte-specific enhancer factor 2B isoform 1 [Homo sapiens]	MGRKKIQISRILDQRNRQVTFTKRKFGLMKKAYELSVLCDCEIALIIFNSANRLFQYASTDMDRVLLKYTEYSEPHESRTNTDILETLKRRGIGLDGPELEPDEGPEEPGEKFRRLAGEGGDPALPRPRLYPAAPAMPSPDVVYGALPPPGCDPSGLGEALPAQSRPSPFRPAAPKAGPPGLVHPLFSPSHLTSKTPPPLYLPTEGRRSDLPGGLAGPRGGLNTSRSLYSGLQNPCSTATPGPPLGSFPFLPGGPPEYGLGDPPPPPGLLQPPTLAPWQPSRGDGPPAVSSQPSGGRSLGEEGPPTRGASPPTPPVSIKSERLSPAPGGPGDFPKTFPYPLLLARSLAEPLRPGPALRRLPLADGWPR
NP_002388.2 myocyte-specific enhancer factor 2C isoform 1 [Homo sapiens]	MGRKKIQITRIMDERNRQVTFTKRKFGLMKKAYELSVLCDCEIALIIFNSTNKLFQYASTDMDKVLLKYTEYNEPHESRTNSDIVETLRKKGLNGCDSPDPDADDSVGHSPESEDKYRKINEDIDLMISRQRLCAVPPPNFEMPVSIPVSSHNSLVYSNPVSSLGNPNLLPLAHPSLQRNSMSPGVTHRPPSAGNTGGLMGGDLTSGAGTSAGNGYGNPRNSPGLLVSPGNLNKNMQAKSPPPMNLGMNNRKPDLRVLIPPGSKNTMPSVSEDVDLLLNQRINNSQSAQSLATPVVSVATPTLPGQGMGGYPSAISTTYGTEYSLSSADLSSLSGFNTASALHLGSVTGWQQQHLHNMPPSALSQLGACTSTHLSQSSNLSLPSTQSLNIKSEPVSPPR…
NP_005911.1 myocyte-specific enhancer factor 2D isoform 1 [Homo sapiens]	MGRKKIQIQRITDERNRQVTFTKRKFGLMKKAYELSVLCDCEIALIIFNHSNKLFQYASTDMDKVLLKYTEYNEPHESRTNADIIETLRKKGFNGCDSPEPDGEDSLEQSPLLEDKYRRASEELDGLFRRYGSTVPAPNFAMPVTVPVSNQSSLQFSNPSGSLVTPSLVTSSLTDPRLLSPQQPALQRNSVSPGLPQRPASAGAMLGGDLNSANGACPSPVGNGYVSARASPGLLPVANGNSLNKVIPAKSPPPPTHSTQLGAPSRKPDLRVITSQAGKGLMHHLTEDHLDLNNAQRLGVSQSTHSLTTPVVSVATPSLLSQGLPFSSMPTAYNTDYQLTSAELSSLPAFSSPGGLSLGNVTAWQQPQQPQQPQQPQPPQQQPPQPQQPQPQQPQQPQQ…
NP_571376.1 myocyte-specific enhancer factor 2A [Danio rerio]	MGRKKIQITRIMDERNRQVTFTKRKFGLMKKAYELSVLCDCEIALIIFNSSNKLFQYASTDMDKVLLKYTEYNEPHESRTNSDIVEKLRNKGHNDCPSPDPDDCFGHSPLMDDRFGKLNEESDLMYKRCGPTALPPQNFSMHVAVPVTNPNAMSYNPGASLSSQSLSAAAAASLSDGAMLSPPQGSMHRSVVPPQRPPSTGSTGNGFVNPRGSPGLLGTPSGNGLGKVMPAKSPPPPGGNMGIGSRKPDLRVVIPPSSKGMMPPLNTQRISSSQSTQPLATPVVSVTTPSLAPQGLVYSGMPTAYNSEYSLSSAELSSLQGFGSPGLSIGSVSAWQQHQLGQAALSSLVGGGHLPQGSNLSINTSQNVNIKSEPISPPRERVTPSGFPPQQQQPPSGRP…
NP_001265785.1 myocyte-specific enhancer factor 2B [Danio rerio]	MGRKKIQISRILDQRNRQVTFTKRKFGLMKKAYELSVLCDCEIALIIFNSTNRLFQYASTDMDKVLLKYTEYSEPHESRTNTDILETLRRKGLGLESSEIDPEDGVTMGAEKYHDGMDLSLARQRYYAPSLLHSEVINTSAENGYINSSNPNLGAHRTPSYKPLCTRPGSTGTVSANSHPALMGPHAGLGYSMFPHGSLSRALEMKTPPPLNMSSDGRRVEAHAGLCGTRSSLANAVRESTKRALYQSMHAGGHMMAMGKTGLLGHGLNYSPSEYSHPGYTVGFQRSSMNTWQPLTHQDAHQSMISPGMASGGSCSYPSQSSSPSSPSHPSLNLSIKSERTSPVHMISPTPPSHHMLQHSPIAEPKSSSCPPSDEYADLQREEAQKSSFSGQQQGPNRD…
NP_571387.2 myocyte enhancer factor 2ca [Danio rerio]	MGRKKIQIARIMDERNRQVTFTKRKFGLMKKAYELSVLCDCEIALIIFNSTNKLFQYASTDMDKVLLKYTEYNEPHESRTNSDIVETLRKKGLNGCDSPDIDAEDSGHSPESEDKYRKINEDIDLMISRQRLCAIPQSNYDMPVSIPVSNPNSLIYGHPGASLGNPNLLPLTHPSLQRNSMSPGVTHRPPSAGNTGGLMAADLGSGAGTSTGNGYGNHRNSPGLLVSPGNMSKNLQAKSPPSMNMSLSRKPDLRVLIPPGAKNTMPSINQRISSSQSAQSLSTPVVSVATPTLPGEVMGGYPSAINTSYGTEYSLSSGDLSSLSAFNSSASLHLGSMTGWPQNMQHSGLGHLGNCSSAQLCQSSALSLPSNQNLHIKSEPVSPPRDRASGTPGLYGVPQ…
NP_571392.1 myocyte-specific enhancer factor 2D [Danio rerio]	MGRKKIQIQRITDERNRQVTFTKRKFGLMKKAYELSVLCDCEIALIIFNHSNKLFQYASTDMDKVLLKYTEYNEPHESRTNADIIEALNKKEHRDSESPDPEEPFSLTPRTEEKYKKIDEEFDKMMQSYRLSSTVPAPTFSMPVTVPVSNQSPLPFSNPSSLVTTSFVTSTLTDPRLLSPQQPQLQRNTVSPGLPQRPASAGALLGGDLNNSNGACPSPVANGYVSARASPGLLSVSNGNSMGKVVQAKSPPPPSTQMANSRKPDLRVITSQSSKGLMQLTDEELELVSENAQRLGTSQVTQPLTTPVVSVATPSLLTPFSMPTAYNTEYQLTSADLTALQAFTPSGALLPGNMTTWQQQQQPSVSQQPQQQPSVSQQQTQQQQQQQQQPQQLTLASLS…
NP_995789.1 myocyte enhancer factor 2, isoform F [Drosophila melanogaster]	MGRKKIQISRITDERNRQVTFNKRKFGVMKKAYELSVLCDCEIALIIFSSSNKLYQYASTDMDRVLLKYTEYNEPHESLTNKNIIEKENKNGVMSPDSPEAETDYTLTPRTEAKYNKIDEEFQNMMQRNQMAIGGAGAPRQLPNSSYTLPVSVPVPGSYGDNLLQASPQMSHTNISPRPSSSETDSAHHLSIKQQSPGSQNGRASNLRVVIPPTIAPIPPNMSAPDDVGYADQRQSQTSLNTPVVTLQTPIPALTSYSFGAQDFSSSGVMNSADIMSLNTWHQGLVPHSSLSHLAVSNSTPPPATSPVSIKVKAEPQSPPRDLSASGHQQNSNGSTGSGGSSSSTSSNASGGAGGGGAVSAANVITHLNNVSVLAGGPSGQGGGGGGGGSNGNVEQATN…
ABN45793.2 myocyte enhancer factor 2 [Branchiostoma belcheri tsingtauense]	MGRKKIQIARIDDERNRQVTFTKRKFGLMKKAYELSVLCDCEIALIIFNSANKLFQYASTDMDKVLLKYTEYNEPHESKTNSDIVEMLRKKENKGDDLCDPYDQALNKKEHKGGESPDDQDVEPGYNLLTPRTEAKYQKINEEFDRMMQMNMRQGVVLPGQVTNMPPQMPVAVPVTQQQQNNILGYGGASNVPVSVPINNMVTGAGLLQPPQQIPARNVSPGVQPQRPPSNGVPGEWDGTLNPMNQSLSTPVVSVATPSMNPGLPNYPSAMPTAYNNDFALNSADLVGLGNFSSPISSWQQQHPLSAAVQAAGIPSGGPSTTQAALSQGQSLTVQTNQGPMQIKSEPVSPPQDRHTPAANNQGGLHANNTSPVNSLCSSSSSSPFPADGEDRGDGSFHS…
AAA79336.1 CeMef-2 [Caenorhabditis elegans]	MGRKKIQITRIQDERNRQVTFTKRKFGLMKKAYELSVLCDCEIALIVFNSTNKLFQYASTDMDKVLLKYTEYNEPHESRTNNDIMEALNRKEGNQGGGNSDDESPGPSTSPVIQITMPAVVNGHSSNNSVASAASASAAAVAAAAAAVAAVEGTSSGAAAAAAALQASNAQRHHNLNLYQNLIFNPNYTRHLNQRNDPLSSTSVAPSSSSSKHLDIPPSTSFAYDTSRLHPIAAADADGDLVPSSRAAADQNIWSSALQQRPVSQPAPSISNSSTNGISNGTSSLLSPNVSSLNGHSVLDLGGPNLPYKLDPNTYVKMEPHSPPEKRPRITTEWRPQQLT
AER29903.1 myocyte enhancer factor 2 splice variant I [Nematostella vectensis]	MGRKKIQISRIGDERNRQVTFTKRKFGLMKKAYELSILCDCEIALIIFNSANKLFQYASTDMDKILLKYTEYNEPHESRTNTDIVETISKKENKQLSSPEETDKQFVLTPRTEAKYNKINEEFDQMMKKNFIPQQSNAGGDYPSQMPVAIPVQHSNSNDDNSGYSVSRSSSVDTIGSNSGMPNSSGRISTGTPNTSAAGALAISVNTPSLVCPKEVLLKTDIWQSRQPVFGGPYLYPGTSQQSMHDLVAAAELNSAKAMVAQHNQRSTTPAGNDPRSFTTPSPMHSGRNSVSPNPQAMPMTSRPQLKVVIPSAGQGLQMTSRSSNPQNSQGQNYTLSYGQQTDTLSLSTPVISMATPSMQGAPPSFPSGMPSAIADNFHLDSADTLKQLAQFPAGLLPQ…
GAA55193.1 myocyte-specific enhancer factor 2C, partial [Clonorchis sinensis]	SLLTMGRKKILIKRIDDERNRQVTFTKRKLGLMKKAYELSILCDCEIALIVFTSSQKLFQYASSDMDKILLRYTEFNEPHESKTNRDIVELLNRKENKLSSLSDAGATSDSSDRMFPCAVDQLSGLATSVLNDTRSQPLLQCNSTDFHGVDLELPIVFQHNEVVSLDWVPHRYFGAIVVIRWQETIHLDKLSDAKPQSLHALASASGRSCNCDAVHDHVLFDFYACVNFRQLFMWAAVIQVGAYSLLPYPVASMSGCQQYISDLDTLIATLSTVPFNTLPGLVIIVKSAQQTFYLTGGTSLLGWHFYEFYLDLLHPLVHPTTPWFGQLRYFVIAHQCTSSNPVISRCGHDQFKELKLHGPDRNSSDASPLSTLDRHSPSLFLTPKHLNIIPSSTASPSN…
XP_003388870.1 PREDICTED: myocyte-specific enhancer factor 2B-like [Amphimedon queenslandica]	MGRKKIQITRIQDERSRQITFSKRKAGLLKKAYELSILCDVEIAVIMIAHNSKLYQYASSNMNSILIRYTEFKDPDESKTNADILEDITKKERGRGDDLDGDDDSIDASMLLAGDGGGGGGSVPPRRVAVSVPPLSPNTQAQYQRIDEEFDHVLHTELQQAPPQPVPSPVPPSLVHVLPTKVPDAMPVSVPVKRLSSTGSSSLTDSPITPGSFPLKTIKSPLSVGSTGSMPPPAGTPTRLQTIRSQTLKLHLPGGGRNYIPLSYSGKSPLVDEGGGGGGGEADGDNESTSNRPQLSVVIPGQKGFMSRTIPSSPPPSAEGDNDHAPLSSSSDDSPSEQKPVPLTVATSHFHPPPVTVNTDSLTTPIMSLTTPSLFSSVQPGLSSFAADVPGLGDIGSAS…
XP_038073316.1 myocyte-specific enhancer factor 2C-like isoform X1 [Patiria miniata]	MGRKKIQISRINDERNRQVTFTKRKFGLMKKAYELSVLCDCEIALIIFNSSNKLFQYASTDMDKVLLKYTEYNEPHESKTNQEIIELLNKKENKGCDSPDQDVEGYNCTLTPRTEAKYSKINEEFDRMMNGNMSRGQAMANNYPNSMPVAIPISEQQQQQHQQQQQQQQAHQHQQMTHIYNNSPPSQPTLVSSPQLMQPPATAPRQSLSPQPPMSRISLSPQPQQQQQQQHHHSPHMRTSLSPQPSMMRNTISPQPPRPASTGCLVSVSEDPDKTNSRDKTDSEQREGGNTYLGPPHSSGVMSPISPNSGTNNNLPLKSMNKQQFTHRHGLKVVIPTSRPGLQNNIGISLNQSLATPTVSLTTPSNPHGVIPNYPSALPTGYHTGTEFQLTSADLNQIN…
XP_013785034.1 myocyte-specific enhancer factor 2-like isoform X1 [Limulus polyphemus]	MGRKKIQISRITDERNRQVTFTKRKFGLMKKAYELSVLCDCEIALIIFNSTNKLFQYASTDMDKVLLKYTEYNEPHESRTNSDIIEALSKKEHKNSNGCDSPEPDSDQYSLTPRSEAKYNKINEEFELMMQRNSVQLNGNRPPQQSILSQNLAQMPASMPVNTPPYPQDNTLVPPSPQMPPHSSISPRPSSSGALLDINGGTSNGYHRSVSPQAIPGSSSPGLSSNRHGNLNKQPSQASHGAVQRPNLRVVIPNSHTSSVSLSNRTMSTPVVSMAAPSILGMANYPSSLTSTFQPSDFQVNPELSLTGFSPPSLLSGWPSTQGSLSAAISHNSSNSTAGASMLPHLSMNNGTPPSSTSPLTIKVKSEPISPPRDISLQKTSSLPDHLSPGYQLTQSARS…
XP_034326382.1 myocyte-specific enhancer factor 2C isoform X1 [Crassostrea gigas]	MSQVFKIVVYRSGDKIEVATDSDIRGGAKVPGKMGRKKIQISRIGDERNRQVTFTKRKFGLMKKAYELSILCDCEIALIIFNSANKLFQYASTDMDNVLLKYTEYNEPHESRTNKDIIEALNKKEHKGCESPDPEGDLYSNSMTSEEKYNNQHTNRMADDYQRYQGVQRNMSPYPGPGMPPGLTSGIPIHNYMNQPLSGHGMSPQHPSQVNSGPGLLQPPPVHHSPRPNSTGGMMEMSSSSPAPNGYPHRASPCPSPGAMVNRQSRQSPPSRGPPMGRPMMGNSHNGLVSPDLQGRPSSSLSNPAVSLTTPSVPGNSYPSPLPTSYHNDYNVNSADLTGHMSNYNHSPWNNGGGHHGGSLTSGIPPGGGGGGQNLHGMPGSGHLSPLAVNTMNQNVLSS…
XP_019924459.1 myocyte-specific enhancer factor 2A isoform X1 [Crassostrea gigas]	MGRKKISITRINDERNRQVTFTKRKFGLMKKAYELSVLCDCEIALIIFTSNNKLYQYASSDMDKVLLKYTEYNDTVVSQTNKDILEMISKKDIKGEGDDDDDEKYTLTPNTEDRYRRIDQEYARVMTGTQKQPVLYQQPMPVSVPVQGGSFPQTSQQQGAGGSVVLLQPSTAHTSIQQPTATKVSPSVTATKTSPSQQTQDLSPNSAAKETDFGQGKGKPNLRVVIPAKSETQTAKSQSTSLDTPQISQATPSTQLASVLPSAMLPTDLQINSADLAKLLGSAFTGGEGIPGPLTAAVQASGISLTPSGLTPTTSLQNLIIPLSHAQALQMQLSGKNVKAEPSSPQDKGGSSEDEGPPEKQPRMSSDR
XP_030832332.1 myocyte-specific enhancer factor 2C isoform X2 [Strongylocentrotus purpuratus]	MGRKKIQISRINDERNRQVTFTKRKFGLMKKAYELSVLCDCEIALIIFNSGNKLFQYASTDMDKVLLKYTEYSEPHESRTNSDIIEILNKKENKGCESPDPDSESYILTPRTEAKYQKINEEFDRMMNGGSGQPMSRSQIPPEYPASMPVSVPQTSTIPYNGGHHHHHHHPHGQPSPNSNHSQQQQQQQQQQQTHVTSSSLMQPPIARNSLSPQPHMLSRTSLSPGPGPMRNSLSPQPQISRSTLSPQPPRPASTGNTYFHVPTSNMNPVSPSGGGGNNNHLPLKAMVKQPAPRPNLKVVIPSSRGNIPNHAAAAQLANQPLATPAVSLATPSNPQGLANYPSSLPTAYQTGGEFPLTSADLSQLTNYNSPLLSGWSHLQQGPLTAAIQAAGIGSHNLP…
XP_030832331.1 myocyte-specific enhancer factor 2A isoform X1 [Strongylocentrotus purpuratus]	MGRKKIQISRINDERNRQVTFTKRKFGLMKKAYELSVLCDCEIALIIFNSGNKLFQYASTDMDKVLLKYTEYSEPHESRTNSDIIEILNKKENKGCESPDPDSESYILTPRTEAKYQKINEEFDRMMNGGSGQPMSRSQIPPEYPASMPVSVPQTSTIPYNGGHHHHHHHPHGQPSPNSNHSQQQQQQQQQQQTHVTSSSLMQPPIARNSLSPQPHMLSRTSLSPGPGPMRNSLSPQPQISRSTLSPQPPRPASTEPHVTTVTVPRDRGKSPGGLGPQEDAGNTYFHVPTSNMNPVSPSGGGGNNNHLPLKAMVKQPAPRPNLKVVIPSSRGNIPNHAAAAQLANQPLATPAVSLATPSNPQGLANYPSSLPTAYQTGGEFPLTSADLSQLTNYNSPLL…
